# Supplementary material for: Mammalian Melatonin Agonist Pharmaceuticals Stimulate Rhomboid Proteins in Plants
Source: Biomolecules. 2022 Jun 24;12(7):882. doi: 10.3390/biom12070882 (PMC9313243; doi:10.3390/biom12070882)
Supplement: Supplementary file 1 [file biomolecules-12-00882-s001.zip]

Archive with 1 entries (1 files):
- biomolecules-1779778-supplementary.pdf
